# Supplementary material for: Raman-Activated Cell Ejection for Validating the Reliability of the Raman Fingerprint Database of Foodborne Pathogens
Source: Foods. 2024 Jun 15;13(12):1886. doi: 10.3390/foods13121886 (PMC11203195; doi:10.3390/foods13121886)
Supplement: Supplementary file 1 [file foods-13-01886-s001.zip]

Archive with 1 entries (1 files):
- foods-3012028-supplementary.pdf
